# Supplementary material for: Characterization of an Insoluble and Soluble Form of Melanin Produced by Streptomyces cavourensis SV 21, a Sea Cucumber Associated Bacterium
Source: Mar Drugs. 2022 Jan 6;20(1):54. doi: 10.3390/md20010054 (PMC8777673; doi:10.3390/md20010054)
Supplement: Supplementary file 1 [file marinedrugs-20-00054-s001.zip]

Archive with 1 entries (1 files):
- marinedrugs-1466669-supplementary.pdf
